# Supplementary material for: Acute Effects of a Mini-Trampoline Training Session for Improving Normalized Symmetry Index in Participants with Higher Baseline Inter-Limb Asymmetry
Source: Healthcare (Basel). 2026 Jan 8;14(2):160. doi: 10.3390/healthcare14020160 (PMC12841054; doi:10.3390/healthcare14020160)
Supplement: Supplementary file 1 [file healthcare-14-00160-s001.zip]

Archive with 1 entries (1 files):
- healthcare-4067435-supplementary.pdf
